# Supplementary material for: PAH-pollution effects on sensitive and resistant embryos: Integrating structure and function with gene expression
Source: PLoS One. 2021 Apr 6;16(4):e0249432. doi: 10.1371/journal.pone.0249432 (PMC8023486; doi:10.1371/journal.pone.0249432)
Supplement: S1 Table — The table includes chemical analysis data for both sediment and passive sampling devices (PSDs). (XLSX) [file pone.0249432.s001.xlsx]

## Sheet: Sheet1
Compound	Concentration detected in Magotha Bay sediment extract (ng/L)	Concentration detected in Elizabeth River sediment extract (ng/L)	Concentration detected in Magotha Bay PSD (ng/L)	Concentration detected in Elizabeth River PSD (ng/L)	Molecular Weight (g/mol)
Naphthalene	52.4	6218.2	9.17	36.86	128
2-Methylnaphthalene	9.9	194.1	6.26	26.05	142
1-Methylnaphthalene	8.6	277.8	3.12	24.54	142
2,6-Dimethylnaphthylene			1.49	16.71	156
2,3,5-Trimethylnaphthalenes			0	24.48	170
C1-Naphthalenes	0	496.4	11.86	54.95	142
C2-Naphthalenes	0	333	8.57	88.26	156
C3-Naphthalenes	0	332.5	0	160.71	170
C4-Naphthalenes			0	110.54	184
Biphenyl			0	11.54	154
Acenaphthylene			0	9.13	152
Acenaphthene	0	961.9	0	298.6	154
Dibenzofuran	0	357.8	2.28	94.02	168
Fluorene	0	403.8	2.01	146.69	166
1-Methylfluorene			0	29.43	180
C1-Fluorenes	0	718.9	0	243.96	180
C2-Fluorenes	0	513.9	0	324.4	194
Dibenzothiophene			0	72.61	184
C1-Dibenzothoiphenes			0	73.03	198
C2-Dibenzothiophene			0	73.94	212
C3-Dibenzothiophenes			0	70.81	226
Phenanthrene	0	875.5	7.86	689.57	178
Anthracene	0	467.6	0	107.74	178
1-Methylphenanthrene	0	98.3	0	78.09	192
C1-Phenanthrenes/Anthracenes			0	568.76	192
C2-Phenanthrenes/Anthracnens			0	476.82	206
C3-Phenanthrenes/Anthracenes			0	181.4	220
Fluoranthene	0	2943.9	5.12	7048.79	202
Pyrene	0	1909	0	2075.03	202
C1-Fluoranthenes/Pyrenes	0	1336.2	0	1379.25	216
Benz[a]anthracene	0	803.8	0	378.18	228
Chrysene	0	802.8	0	525.25	228
C1-Chrysenes	0	461.6	0	131.91	242
C2-Chrysenes	0	121.2	0	38.06	256
C3-Chrysenes	0	53.8			270
Benzo[b]fluoranthene	0	1044.1	0	468.43	252
Benzo[k]fluoranthene	0	975.5	0	317.09	252
Benzo[e]pyrene	0	735.2	0	253.61	252
Benzo[a]pyrene	0	779.9	0	56.91	252
Perylene	0	152	0	24.3	252
Indeno[1,2,3-c,d]pyrene	0	404.8	0	72.61	267
Dibenz[a,h]anthracene	0	90.9			278
Benzo[g,h,i]perylene	0	370.3	0	31.4	276
Coronene	0	51.2	0	2.97	300
